# Supplementary material for: Versatile mapping-by-sequencing with Easymap v.2
Source: Front Plant Sci. 2023 Jan 26;14:1042913. doi: 10.3389/fpls.2023.1042913 (PMC9909543; doi:10.3389/fpls.2023.1042913)
Supplement: Supplementary file 1 [file DataSheet_1.zip]

Archive with 2 entries (2 files):
- Supplementary File 1.PDF
- Supplementary File 2.PDF
